# Supplementary material for: Effect of Ketamine on Sleep in Treatment-Resistant Depression: A Systematic Review
Source: Pharmaceuticals (Basel). 2023 Apr 10;16(4):568. doi: 10.3390/ph16040568 (PMC10143949; doi:10.3390/ph16040568)
Supplement: Supplementary file 1 [file pharmaceuticals-16-00568-s001.zip]

Archive with 2 entries (2 files):
- ketamine_pubmed_raw.txt
- PRISMA_2020_checklist_Ketamine_SR.pdf
