# Supplementary material for: Effect of Ketamine on Sleep in Treatment-Resistant Depression: A Systematic Review
Source: Pharmaceuticals (Basel). 2023 Apr 10;16(4):568. doi: 10.3390/ph16040568 (PMC10143949; doi:10.3390/ph16040568)
Supplement: Supplementary file 1 [file pharmaceuticals-16-00568-s001.zip › ketamine_pubmed_raw.txt]

1: Qiu D, Wang XM, Yang JJ, Chen S, Yue CB, Hashimoto K, Yang JJ. Effect of
Intraoperative Esketamine Infusion on Postoperative Sleep Disturbance After
Gynecological Laparoscopy: A Randomized Clinical Trial. JAMA Netw Open. 2022 Dec
1;5(12):e2244514. doi: 10.1001/jamanetworkopen.2022.44514. PMID: 36454569;
PMCID: PMC9716381.

2: Knoops L, van Amsterdam J, Albers T, Brunt TM, van den Brink W. Slamsex in
The Netherlands among men who have sex with men (MSM): use patterns, motives,
and adverse effects. Sex Health. 2022 Dec;19(6):566-573. doi: 10.1071/SH22140.
PMID: 36154675.

3: Preuss CV, Kalava A, King KC. Prescription of Controlled Substances: Benefits
and Risks. 2022 Sep 21. In: StatPearls [Internet]. Treasure Island (FL):
StatPearls Publishing; 2022 Jan–. PMID: 30726003.

4: Hejazi NS, Farmer CA, Oppenheimer M, Falodun TB, Park LT, Duncan WC Jr,
Zarate CA Jr. The relationship between the HDRS insomnia items and
polysomnographic (PSG) measures in individuals with treatment-resistant
depression. J Psychiatr Res. 2022 Apr;148:27-33. doi:
10.1016/j.jpsychires.2022.01.022. Epub 2022 Jan 11. PMID: 35092868; PMCID:
PMC8957609.

5: Borentain S, Williamson D, Turkoz I, Popova V, McCall WV, Mathews M, Wiegand
F. Effect of Sleep Disturbance on Efficacy of Esketamine in Treatment-Resistant
Depression: Findings from Randomized Controlled Trials. Neuropsychiatr Dis
Treat. 2021 Nov 30;17:3459-3470. doi: 10.2147/NDT.S339090. PMID: 34880615;
PMCID: PMC8646953.

6: O'Regan D, Jackson ML, Young AH, Rosenzweig I. Understanding the Impact of
the COVID-19 Pandemic, Lockdowns and Social Isolation on Sleep Quality. Nat Sci
Sleep. 2021 Nov 11;13:2053-2064. doi: 10.2147/NSS.S266240. PMID: 34795545;
PMCID: PMC8593898.

7: O'Regan D, Nesbitt A, Biabani N, Drakatos P, Selsick H, Leschziner GD, Steier
J, Birdseye A, Duncan I, Higgins S, Kumari V, Stokes PR, Young AH, Rosenzweig I.
A Novel Group Cognitive Behavioral Therapy Approach to Adult Non-rapid Eye
Movement Parasomnias. Front Psychiatry. 2021 Jul 1;12:679272. doi:
10.3389/fpsyt.2021.679272. PMID: 34276446; PMCID: PMC8281294.

8: Rodrigues NB, McIntyre RS, Lipsitz O, Cha DS, Cao B, Lee Y, Gill H, Lui LMW,
Cubała WJ, Ho R, Shekotikhina M, Teopiz KM, Subramaniapillai M, Kratiuk K,
Mansur RB, Rosenblat JD. Do sleep changes mediate the anti-depressive and anti-
suicidal response of intravenous ketamine in treatment-resistant depression? J
Sleep Res. 2022 Feb;31(1):e13400. doi: 10.1111/jsr.13400. Epub 2021 Jun 16.
PMID: 34137095.

9: Liu W, Zhou Y, Wang C, Zheng W, Zhan Y, Lan X, Zhang B, Li H, Chen L, Li M,
Ning Y. Corrigendum to ``Baseline insomnia as a predictor of antidepressant
efficacy to repeated intravenous ketamine for unipolar and bipolar depression: A
preliminary study''. [Journal of affective disorders 271 (2020) 1-8]. J Affect
Disord. 2020 Sep 1;274:1225. doi: 10.1016/j.jad.2020.06.006. Epub 2020 Jun 20.
Erratum for: J Affect Disord. 2020 Jun 15;271:1-8. PMID: 32663963.

10: Stultz DJ, Stanley N, Gills T, Osburn S, Burns T, Moomaw S, Pawlowska-
Wajswol S, Walton R. Three Months of Treatment With Esketamine: Effects on
Depression, Insomnia, and Weight. Prim Care Companion CNS Disord. 2020 Jul
9;22(4):19l02555. doi: 10.4088/PCC.19l02555. PMID: 32649066.

11: Liu W, Zhou Y, Wang C, Zheng W, Zhan Y, Lan X, Zhang B, Li H, Chen L, Li M,
Ning Y. Baseline insomnia as a predictor of antidepressant efficacy to repeated
intravenous ketamine for unipolar and bipolar depression: A preliminary study. J
Affect Disord. 2020 Jun 15;271:1-8. doi: 10.1016/j.jad.2020.03.048. Epub 2020
Apr 3. Erratum in: J Affect Disord. 2020 Sep 1;274:1225. PMID: 32312692.

12: Barbosa MG, Delfino RS, Sarin LM, Jackowski AP. Repeated subcutaneous
esketamine administration for depressive symptoms and pain relief in a
terminally ill cancer patient: A case report. Palliat Med. 2020
Jun;34(6):822-825. doi: 10.1177/0269216320910351. Epub 2020 Mar 18. PMID:
32186250.

13: Li KX, Loshak H. Intravenous Ketamine for Adults with Treatment-Resistant
Depression or Post-Traumatic Stress Disorder: A Review of Clinical
Effectiveness, Cost-Effectiveness and Guidelines [Internet]. Ottawa (ON):
Canadian Agency for Drugs and Technologies in Health; 2019 Oct 24. PMID:
31873996.

14: Bratsos S, Saleh SN. Clinical Efficacy of Ketamine for Treatment-resistant
Depression. Cureus. 2019 Jul 22;11(7):e5189. doi: 10.7759/cureus.5189. PMID:
31565597; PMCID: PMC6758959.

15: Vande Voort JL, Ballard ED, Luckenbaugh DA, Bernert RA, Richards EM, Niciu
MJ, Park LT, Machado-Vieira R, Duncan WC Jr, Zarate CA Jr. Antisuicidal Response
Following Ketamine Infusion Is Associated With Decreased Nighttime Wakefulness
in Major Depressive Disorder and Bipolar Disorder. J Clin Psychiatry. 2017
Sep/Oct;78(8):1068-1074. doi: 10.4088/JCP.15m10440. PMID: 27929610; PMCID:
PMC5641476.

16: Ballard ED, Vande Voort JL, Bernert RA, Luckenbaugh DA, Richards EM, Niciu
MJ, Furey ML, Duncan WC Jr, Zarate CA Jr. Nocturnal Wakefulness Is Associated
With Next-Day Suicidal Ideation in Major Depressive Disorder and Bipolar
Disorder. J Clin Psychiatry. 2016 Jun;77(6):825-31. doi: 10.4088/JCP.15m09943.
Erratum in: J Clin Psychiatry. 2016 Dec;77(12):e1655. PMID: 27337418; PMCID:
PMC5103284.

17: Schmitt K, Holsboer-Trachsler E, Eckert A. BDNF in sleep, insomnia, and
sleep deprivation. Ann Med. 2016;48(1-2):42-51. doi:
10.3109/07853890.2015.1131327. Epub 2016 Jan 13. PMID: 26758201.

18: Duncan WC Jr, Zarate CA Jr. Ketamine, sleep, and depression: current status
and new questions. Curr Psychiatry Rep. 2013 Sep;15(9):394. doi:
10.1007/s11920-013-0394-z. PMID: 23949569; PMCID: PMC3827949.

19: Papolos DF, Teicher MH, Faedda GL, Murphy P, Mattis S. Clinical experience
using intranasal ketamine in the treatment of pediatric bipolar disorder/fear of
harm phenotype. J Affect Disord. 2013 May;147(1-3):431-6. doi:
10.1016/j.jad.2012.08.040. Epub 2012 Nov 30. PMID: 23200737.
